# Supplementary material for: Diversity and Seasonal Dynamics of Ticks on Ring-Tailed Coatis Nasua nasua (Carnivora: Procyonidae) in Two Urban Areas from Midwestern Brazil
Source: Animals (Basel). 2022 Jan 25;12(3):293. doi: 10.3390/ani12030293 (PMC8833741; doi:10.3390/ani12030293)
Supplement: Supplementary file 1 [file animals-12-00293-s001.zip]

Archive with 1 entries (1 files):
- animals-1530807-supplementary.pdf
